# Supplementary material for: Sugar-Sweetened Beverage Consumption in Adults: Evidence from a National Health Survey in Peru
Source: Nutrients. 2022 Jan 28;14(3):582. doi: 10.3390/nu14030582 (PMC8840136; doi:10.3390/nu14030582)
Supplement: Supplementary file 1 [file nutrients-14-00582-s001.zip]

Archive with 1 entries (1 files):
- nutrients-1564136-supplementary.pdf
